# Supplementary material for: The Effect of Fermented Lingonberry Spray on Oral Health—A Pilot Study
Source: Dent J (Basel). 2025 Dec 2;13(12):568. doi: 10.3390/dj13120568 (PMC12732007; doi:10.3390/dj13120568)
Supplement: Supplementary file 1 [file dentistry-13-00568-s001.zip]

Archive with 1 entries (1 files):
- dentistry-3805659-supplementary.pdf
